# Supplementary material for: The effects of the NMDAR co-agonist d-serine on the structure and function of optic tectal neurons in the developing visual system
Source: Sci Rep. 2023 Aug 17;13:13383. doi: 10.1038/s41598-023-39951-4 (PMC10435543; doi:10.1038/s41598-023-39951-4)
Supplement: Supplementary file 1 — Supplementary Information 1. [file 41598_2023_39951_MOESM1_ESM.xlsx]

## Sheet: Fig 1C immature
Figure 1C daily lengths of dendrites <500 µm on day 0
	Control																D-Serine
Day 0	157.23	53.33	105.71	141.56	90.92	201.76											128.61	137.54	71.84	69.42	37.19	27.49	69.49	79.43	200.37
Day 1	550.51	170.56	349.4	296.73	282.39	389.22											307.46	228.24	250.74	109.34	76.52	161.21	371.22	273.25	335.63
Day 2	965.07	445.53	511.2	389.39	574.38	452.35											333.66	333.12	397.3	114.92	358.21	199.8	477.07	434.63	420.86
Day 3	765.8	660.57	595.55	776.2	642.14	517.09											479.2	322.76	454.47	259.8	300.11	270.37	600.65	458.58	443.9

## Sheet: Fig 1C mature
Figure 1C daily lengths of dendrites ≥500 µm on day 0
	Control																D-Serine
Day 0	584.56	680.96	570.2	1001.59													2168.89	1182.75	735.74	1026.27
Day 1	804.92	299.21	664.27	1078.01													2691.68	1520.6	817.28	1174.84
Day 2	1016.4	732.45	889.24	1114.62													2727.1	1604.82	889.33	596.39
Day 3	1215.78	1079.18	1243.57	1264.76													2564.64	1681.37	1085.32	562.41

## Sheet: Fig 1D immature
Fig 1D dendritic branch number for arbors <500 µm on day 0
	Control																D-Serine
Day 0	13	3	13	20	11	18											18	15	10	6	3	3	3	8	26
Day 1	50	17	26	32	35	50											38	30	25	10	8	16	29	16	39
Day 2	87	39	36	38	60	36											45	48	51	14	45	24	36	24	54
Day 3	63	63	54	75	56	40											64	52	48	37	26	27	43	30	48

## Sheet: Fig 1D mature
Fig 1D dendritic branch number for arbors ≥500 µm on day 0
	Control																D-Serine
Day 0	31	16	22	73													70	32	40	57
Day 1	46	14	12	77													102	39	47	32
Day 2	54	26	19	85													93	55	55	22
Day 3	71	36	20	96													122	56	69	24

## Sheet: Fig 1E Day 0
radius	Control										D-Serine
0	0	0	0	0	0	0					0	0	0	0	0	0	0	0	0
10	1	2	4	1	1	2					1	1	3	1	1	2	1	3	1
20	2	2	2	1	1	2					2	3	3	2	0	0	2	3	1
30	7	0	1	2	1	2					1	4	0	1	0	0	2	2	3
40	2	0	0	3	1	0					2	1	0	1	0	0	0	1	10
50	0	0	0	0	2	0					0	0	0	1	0	0	0	0	0
60	0	0	0	0	5	0					0	0	0	0	0	0	0	0	0
70	0	0	0	0	1	0					0	0	0	0	0	0	0	0	0
80	0	0	0	0	0	0					0	0	0	0	0	0	0	0	0

## Sheet: Fig 1E Day 1
radius	Control										D-Serine
0	0	0	0	0	0	0					0	0	0	0	0	0	0	0	0
10	2	2	1	1	1	1					1	3	2	2	1	1	1	2	1
20	3	3	2	5	1	8					1	1	7	2	1	2	2	2	1
30	10	5	2	6	3	8					3	9	5	2	1	3	3	4	2
40	16	0	4	4	8	3					3	4	2	1	2	3	3	11	4
50	6	0	4	0	5	0					8	1	0	1	1	0	0	4	8
60	6	0	6	0	3	0					4	0	0	0	0	0	0	2	2
70	0	0	3	0	2	0					3	0	0	0	0	0	0	0	3
80	0	0	3	0	0	0					1	0	0	0	0	0	0	0	0
90	0	0	3	0	0	0					0	0	0	0	0	0	0	0	0
100	0	0	1	0	0	0					0	0	0	0	0	0	0	0	0
110	0	0	0	0	0	0					0	0	0	0	0	0	0	0	0
120	0	0	0	0	0	0					0	0	0	0	0	0	0	0	0
130	0	0	0	0	0	0					0	0	0	0	0	0	0	0	0
140	0	0	0	0	0	0					0	0	0	0	0	0	0	0	0
150	0	0	0	0	0	0					0	0	0	0	0	0	0	0	0
160	0	0	0	0	0	0					0	0	0	0	0	0	0	0	0

## Sheet: Fig 1E Day 2
radius	Control										D-Serine
0	0	0	0	0	0	0					0	0	0	0	0	0	0	0	0
10	2	2	1	1	1	1					2	2	1	2	1	2	1	1	1
20	2	4	1	1	1	1					1	3	2	1	6	2	2	1	1
30	4	5	3	5	1	8					1	4	2	1	1	5	2	1	2
40	11	6	5	10	2	9					2	4	13	2	5	5	4	6	5
50	18	6	3	6	9	8					7	8	7	1	3	0	5	6	10
60	16	4	4	4	12	6					3	1	4	0	2	0	8	3	9
70	8	1	7	1	4	4					3	0	0	0	0	0	6	3	5
80	4	2	7	0	0	0					3	0	0	0	0	0	4	5	0
90	0	1	6	0	0	0					3	0	0	0	0	0	1	2	0
100	0	1	3	0	0	0					0	0	0	0	0	0	0	2	0
110	0	0	1	0	0	0					0	0	0	0	0	0	0	2	0
120	0	0	1	0	0	0					0	0	0	0	0	0	0	2	0
130	0	0	0	0	0	0					0	0	0	0	0	0	0	1	0
140	0	0	0	0	0	0					0	0	0	0	0	0	0	0	0
150	0	0	0	0	0	0					0	0	0	0	0	0	0	0	0
160	0	0	0	0	0	0					0	0	0	0	0	0	0	0	0

## Sheet: Fig 1E Day 3
radius	Control										D-Serine
0	0	0	0	0	0	0					0	0	0	0	0	0	0	0	0
10	1	1	1	2	1	1					3	2	2	2	2	4	2	1	1
20	1	2	1	3	1	1					1	2	3	2	3	4	3	1	1
30	2	4	3	3	2	3					1	1	3	1	6	5	5	2	2
40	7	5	4	9	4	9					2	7	9	4	4	2	6	6	4
50	9	6	3	6	9	9					7	10	15	8	2	1	10	3	5
60	8	6	3	8	8	8					6	1	5	3	2	1	5	3	14
70	8	7	5	10	9	7					3	0	2	0	2	0	4	3	2
80	7	3	8	3	2	3					6	0	0	0	0	0	4	6	3
90	0	1	8	3	0	0					2	0	0	0	0	0	3	3	1
100	0	1	4	2	0	0					0	0	0	0	0	0	2	3	0
110	0	1	2	1	0	0					0	0	0	0	0	0	0	2	0
120	0	1	0	1	0	0					0	0	0	0	0	0	0	1	0
130	0	0	0	0	0	0					0	0	0	0	0	0	0	1	0
140	0	0	0	0	0	0					0	0	0	0	0	0	0	1	0
150	0	0	0	0	0	0					0	0	0	0	0	0	0	1	0
160	0	0	0	0	0	0					0	0	0	0	0	0	0	0	0
