# Supplementary material for: The effects of the NMDAR co-agonist d-serine on the structure and function of optic tectal neurons in the developing visual system
Source: Sci Rep. 2023 Aug 17;13:13383. doi: 10.1038/s41598-023-39951-4 (PMC10435543; doi:10.1038/s41598-023-39951-4)
Supplement: Supplementary file 2 — Supplementary Information 2. [file 41598_2023_39951_MOESM2_ESM.xlsx]

## Sheet: Fig 1C
minutes	Control Filipodia										D-serine Filipodia										Control Branches										D-serine Branches
0	0.162883	0.038769	0.063253	0.080502	0.097555	0.03858	0.09111				0.045501	0.071195	0.047995	0.054875	0.074846	0.110619					0.026414	0.031015	0.019767	0.022362	0.022954	0.024112	0.03169				0.030334	0.039553	0.023998	0.027437	0.020413	0.013408
10	0.162443	0.054072	0.063215	0.095587	0.105413	0.05665	0.070382				0.05699	0.111052	0.043325	0.065144	0.066757	0.085945					0.022151	0.027036	0.017779	0.023897	0.024803	0.03399	0.026812				0.014247	0.029614	0.025995	0.027429	0.033379	0.015916
20	0.130683	0.07398	0.083133	0.100029	0.117861	0.037469	0.07269				0.084183	0.130282	0.053439	0.080096	0.085848	0.071501					0.027512	0.02466	0.015919	0.020006	0.024813	0.032116	0.02423				0.012026	0.018612	0.017813	0.024377	0.028616	0.013619
30	0.119595	0.096164	0.080555	0.087265	0.092149	0.057697	0.053306				0.151971	0.15028	0.06759	0.05582	0.063718	0.065946					0.025369	0.034969	0.016111	0.018868	0.025597	0.026226	0.026653				0.013816	0.024045	0.019879	0.026268	0.028319	0.010413
40	0.109063	0.134673	0.088482	0.091066	0.081369	0.070648	0.067921				0.096651	0.112487	0.06595	0.069769	0.095755	0.038901					0.026326	0.025251	0.015927	0.01868	0.025037	0.029437	0.02264				0.010739	0.026468	0.019397	0.023256	0.020519	0.012967
50	0.0972	0.185109	0.106249	0.107275	0.09718	0.080191	0.063725				0.079387	0.112786	0.091095	0.077416	0.090211	0.053653					0.031104	0.030852	0.012396	0.017514	0.021596	0.024674	0.022304				0.011341	0.023744	0.022774	0.029492	0.020818	0.01006
60	0.125222	0.076543	0.069456	0.100988	0.061806	0.054726	0.04188				0.068645	0.068696	0.093481	0.060518	0.082087	0.075436					0.026562	0.032804	0.012922	0.020198	0.020602	0.021891	0.026923				0.022882	0.028623	0.024386	0.024919	0.020522	0.00984

## Sheet: Fig 1D
Control	D-serine
88	18
36	63
131	46
116	45
45	27
38	46
58

## Sheet: Fig 1E
Control	D-serine
92	15
34	60
120	33
107	44
47	26
36	56
67

## Sheet: Fig 1F
Control	D-serine
303.307	79.887
148.924	225.099
351.178	149.601
385.966	147.981
155.502	98.3915
117.165	164.275
189.696

## Sheet: Fig 1G
Control	D-serine
280.506	71.9158
128.426	201.482
311.476	114.42
354.401	153.786
149.345	105.108
123.377	187.619
207.348

## Sheet: Fig 1H
min	Control Filopodia										D-serine Filopodia
10	92.2403	31.5444	92.5279	119.493	52.7311	32.1418	90.4919				8.3426	34.9641	29.3521	17.145	44.491	80.6282
20	127.011	32.0613	104.51	86.4904	42.6395	27.87	74.4064				22.412	68.7044	19.4263	55.9759	41.0724	73.0227
30	107.139	44.1174	96.1074	150.968	59.1096	46.0847	55.5855				24.5887	82.9295	64.0834	76.1518	23.25	50.567
40	69.1693	59.973	83.2024	126.171	54.182	48.222	49.2126				48.755	83.5957	18.9953	51.0149	30.1702	39.656
50	82.8351	58.5175	146.065	114.458	59.4541	48.266	70.1013				23.4249	76.2187	83.5693	55.6881	35.1461	43.6401
60	105.418	51.1365	140.242	142.786	36.7299	37.957	57.2468				24.2796	80.1681	48.594	45.7918	29.3699	64.3799

## Sheet: Fig 1I
Control	D-serine
5	1
1	2
2	4
2	2
2	3
6	3
8

## Sheet: Fig 1J
Control	D-serine
4	1
2	2
4	3
3	3
1	3
7	4
7

## Sheet: Fig 1K
Control	D-serine
126.919	51.9786
39.4859	78.1568
253.426	118.081
138.17	95.652
129.028	75.13
167.014	119.897
254.128

## Sheet: Fig 1L
Control	D-serine
113.344	38.4754
97.5016	53.5045
179.933	115.576
171.333	100.512
66.752	69.1954
185.436	89.9805
154.631

[truncated: 1 more sheets: Fig 1M]
