# Supplementary material for: The effects of the NMDAR co-agonist d-serine on the structure and function of optic tectal neurons in the developing visual system
Source: Sci Rep. 2023 Aug 17;13:13383. doi: 10.1038/s41598-023-39951-4 (PMC10435543; doi:10.1038/s41598-023-39951-4)
Supplement: Supplementary file 3 — Supplementary Information 3. [file 41598_2023_39951_MOESM3_ESM.xlsx]

## Sheet: Fig 3C
Fig 3C - number of colocalized puncta per 100 µm sq.
Vehicle	D-serine
10.375	10.75
8.75	10.75
12	14.0833
11.625	15.4167
9.25	11.5
10.25	10.9167
	13.3333
	13.9167
	16.25
	14.4167

## Sheet: Fig 3F
Number of PSD95-GFP Puncta per 1000 cu µm of dendrite
Control	D-serine	D-serine + MK-801
8.2729	36.5089	36.6237
6.4611	73.134	7.567
30.7591	28.6288	17.2375
17.7792	76.9766	37.3986
27.1333	71.7951	17.9412
28.2913	43.2537	54.9097
	28.2331	26.6166
	13.5879	24.4522
	48.0221
	61.5199
