# Supplementary material for: The effects of the NMDAR co-agonist d-serine on the structure and function of optic tectal neurons in the developing visual system
Source: Sci Rep. 2023 Aug 17;13:13383. doi: 10.1038/s41598-023-39951-4 (PMC10435543; doi:10.1038/s41598-023-39951-4)
Supplement: Supplementary file 4 — Supplementary Information 4. [file 41598_2023_39951_MOESM4_ESM.xlsx]

## Sheet: Fig 4D
Fig 4D. Receptive field sharpness in control vs D-serine in postsynaptic cell bodies (azimuth)
Control Azimuth
1.04864	0.971471	1.02388	1.00475	1.03222	1.03119	1.05723	0.97455	1.04748	1.04227	1.07419	0.986638	1.06216	0.948175	0.926927	0.931552	0.951138	1.11619	1.21203	1.02167	0.97783	0.969786	1.10353	1.04687	0.987849	1.07437	0.97591
1.02278	1.00508	1.04698	1.10028	1.20453	1.06957	1.01597	1.09397	1.02289	1.08817	1.1174	1.01856	0.979661	1.08351	0.942461	0.968047	0.983275	1.00896	0.892198	1.09824	1.03237	0.870915	1.04052	1.07565	0.97062	1.09263	0.973031	1.10548	1.02264	0.969913	0.99383	0.992958	1.06611	0.991157	1.00347	0.9764	1.09611	1.0495	1.10814	0.99066	1.18352	1.10788	0.965326	1.02426	1.04704	0.943193	1.00052	0.899826	1.03747
1.13055	1.06181	1.11101	1.07545	1.00825	1.06653	1.32486	1.01501	1.04151	1.17259	1.04715	1.0191	1.02257	1.06903	1.04634	0.991537	1.09361	1.04462	1.069	1.13682	0.995842	1.03527	1.01699
1.08407	1.06	1.1	0.993046	1.0302	1.05328	1.04523	1.40099	1.06509	1.58522	1.04293	1.40053	1.00435	1.14793	1.0158	1.07004	1.27067	1.20348	1.0762
1.03679	1.06289	1.20137	1.01627	1.07017	1.16519	1.0232	1.09732	1.07094	1.08307	1.11357	1.0473	1.1316	0.948919	1.02236	1.15517	1.08646	1.12403	1.18422	1.0803	1.13934	1.0452	1.19935	1.11486	1.0297	1.07016	1.15689	1.06964	1.0472	1.01112	0.997669	1.01649	1.58996	1.03959	1.0201	1.0142	1.09695	1.03176	1.06426	1.04728	1.02107	1.23787	1.0567	1.05848	1.0486	1.12414	1.07465	1.13049	1.13513	0.999059
D-serine Azimuth
0.998617	1.02257	0.940992	1.09536	1.01302	1.04222	1.01864	1.12227	1.09285	1.26058	1.03357	1.14584	1.01763	1.04155	1.07391	1.31951	1.05684	1.14941	1.09072	1.1762	1.27564
1.27419	1.02537	1.01681	1.01393	0.983989	1.0251	1.10861	0.983405	1.02422	1.04723	0.994604	1.03503	1.25479	1.00786	1.04398	0.991987	1.00896	1.04541	1.07243	1.00823	1.10223	1.00191	0.978932	1.10854	0.959058	1.03226	0.98491	1.00472	1.09312	1.08	0.952349	1.02436	0.998802	1.05631	1.06016	1.00288	1.06641	1.13432	1.05649	0.96433	1.0833	1.08434	1.05158	1.04474	1.19384	1.33074	1.09068	1.01019	1.06079	1.3047
0.958521	0.98996	1.17813	1.07491	1.09259	1.05376	1.26315	1.00818	1.12269	0.9989	0.983799	1.01223	0.988504	0.991927	1.22292	1.05937	1.04362	1.20029	1.07665	1.01996	1.1535	0.996234	1.01497	1.07776	1.24403	0.997389	1.00981	0.936564	0.927901	0.978194	1.07386	1.10218	1.1717	1.05394	1.02593	0.990733	0.952772	1.06826	0.898858	1.08082	1.05867	1.00849	1.12794	1.04334	1.07135	1.07699	1.04619	0.990344
1.03341	1.09328	1.06574	1.16509	1.01859	1.12265	1.01604	1.04188	0.97096	1.03089	1.21441	1.04737	1.0663	1.0149	1.18705	1.0867	0.989566	0.996541	1.24609	1.04428	1.08838	1.04517	1.03594	1.09326	1.06303	1.07158	1.21794
1.35424	1.62686	1.70344	1.4372	1.53844	0.900179	1.51728	0.989614	1.2938	2.05902	0.771238	1.88497	1.0501	1.37661	0.875389	0.99587	1.13713	1.3482
1.0277	1.04718	1.02249	1.13184	1.05652	1.10461	0.986429	0.981126	0.977981	0.96405	0.938711	1.03432	0.933881	1.02747	1.00869	1.02977	1.00508	1.04037	1.02087	1.18207	1.03454	1.09635	0.961465	1.04269	1.19023	1.14284	0.985815	1.11863	1.05133	1.08099	1.1742	1.04596	1.09863	1.06821	0.973073	1.0557	1.00564	0.964976	1.00395	1.09909	0.870146	0.772844	1.04659	1.14089	1.10899	1.08811	1.17272	1.07344	0.966892	1.16668
[truncated: 76 more columns]

## Sheet: Fig 4E
Fig 4E. Receptive field sharpness in control vs D-serine in postsynaptic cell bodies (elevation)
Control Elevation
1.04158	1.03399	1.02767	1.10801	1.08998	1.01194	1.74743	1.63142	1.14113	1.21224	1.10498	0.984302	1.0244	1.07803	0.897306	1.22747	0.975869	0.993964	1.03251	0.916555	0.859565	0.983983	1.04741	1.05192	1.27789	1.08106	1.03204	0.880285
0.87261	1.00855	1.06277	1.04659	0.969794	1.04568	1.01198	0.9499	1.03487	0.882999	1.0377	1.02537	1.14544	0.886783	0.992598	1.03236	1.01287	0.962214	1.03446	0.98512	1.06245	1.05822	1.03926	0.973666	1.05031	1.01504	0.968669	0.999494	1.04722	0.976989	1.14597	1.02892	0.960101	1.15898	0.87982	0.95391	0.943378	0.990521	0.928755	1.02695	1.05408	0.937461	1.0831	1.11729	0.996126	0.930494	0.784755	0.909413	1.04933	1.15224
0.930385	1.00899	0.974431	0.975643	0.992551	1.09981	0.890684	1.05275	1.03746	0.989552	1.01252	0.969569	1.06364	1.00633	0.966182	0.968654	1.10368	1.10375	1.02988	0.955986	0.958496	1.17288	1.1688	1.03866	1.10697	0.878643
1.05259	1.07008	1.0578	1.03375	1.07222	1.14086	1.01946	1.11156	1.0117	1.04107	0.980139	0.752554	1.00217	1.21875	1.09064	1.0084
1.02445	1.01212	0.980531	1.0239	0.968393	1.17727	1.0877	1.0792	1.06316	1.00237	1.12481	1.00754	1.08685	0.874999	1.05407	1.03341	1.17991	1.03889	1.10836	0.96428	1.24056	1.27648	1.24303	0.979834	1.0597	1.05172	0.976185	1.04781	0.913819	1.14115	1.01731	1.06298	1.02348	1.04654	1.0298	1.03612	1.00705	1.10285	1.18917	1.0401	1.01397	1.02807	1.03868	1.05778	0.857142	1.07232	1.09663	1.02705	0.988095	1.03568
D-serine Elevation
1.01477	1.08671	0.946883	1.01689	0.955772	1.04185	0.963702	1.0101	1.24385	1.04723	1.02601	0.971706	1.06061	1.15347	0.920005	1.06947	1.00639	1.07338	1.15897	1.07827	1.11731	1.06372	1.05483
1.05675	1.00839	1.02632	1.35786	1.05981	0.986338	1.02849	1.01996	1.16174	0.991853	1.01737	1.0361	1.01877	1.07519	1.15226	0.968468	0.990467	1.0259	1.05273	1.01625	1.01987	1.05278	1.0235	1.0079	0.97248	1.04332	1.00987	1.02493	0.984688	0.970846	0.941036	1.0196	1.06356	1.07524	1.03268	1.09835	0.999491	0.947483	1.02767	1.10569	1.03089	1.0858	1.15997	1.13171	1.20662	1.24644	1.13635	1.04968	1.00543	1.01501
1.03274	0.999451	1.05788	1.12528	0.975646	0.968031	1.0582	1.09449	1.01029	0.953789	1.038	0.901531	1.01912	1.04641	1.08757	1.05495	1.06614	1.03972	0.935634	1.06122	1.05893	0.966633	1.01035	1.06429	1.03676	0.981791	1.02444	1.05969	1.01915	1.06367	1.0583	0.902227	1.07989	0.918548	0.968475	1.02341	1.03628	0.992245	0.997032	1.0246	1.08509	1.02726	1.02094	1.03908	1.0474	1.04881	1.0179	1.06643	1.0122
1.02056	1.02891	1.04014	1.0666	1.19036	1.03626	1.08112	1.08071	1.06205	1.02504	0.980164	1.05202	1.15686	1.05728	1.14082	1.06384	1.01382	1.0467	1.02918
0.982734	0.945811	1.03272	1.10318	1.2346	1.11815	1.0082	1.13852	1.03207	1.10602	1.02762	1.19962
1.06192	1.01667	1.02813	0.995217	1.02968	1.03347	0.94732	1.04438	1.02657	1.02612	1.03455	1.0354	1.04847	1.04669	1.03771	1.00526	1.02483	1.08712	1.13172	1.03234	0.988772	1.12588	1.04255	1.00098	1.01587	0.993597	1.01499	1.0699	0.875314	0.881382	0.860075	0.662725	0.955605	0.968114	1.23086	0.912464	0.944939	1.09813	0.998641	1.08027	1.18166	1.01376	1.12953	1.27112	1.1662	1.20795	1.00692	1.12893	1.06903	1.05805
[truncated: 65 more columns]
